# Supplementary material for: A Data-Driven Method to Discriminate Limb Salvage from Other Combat-Related Extremity Trauma
Source: J Clin Med. 2023 Oct 4;12(19):6357. doi: 10.3390/jcm12196357 (PMC10573244; doi:10.3390/jcm12196357)
Supplement: Supplementary file 1 [file jcm-12-06357-s001.zip]

Archive with 1 entries (1 files):
- jcm-2609144-supplementary.pdf
